# Supplementary material for: Memory-Guided Saccades in Psychosis: Effects of Medication and Stimulus Location
Source: Brain Sci. 2021 Aug 16;11(8):1071. doi: 10.3390/brainsci11081071 (PMC8393375; doi:10.3390/brainsci11081071)
Supplement: Supplementary file 1 [file brainsci-11-01071-s001.zip]

Archive with 1 entries (1 files):
- brainsci-1305950-supplementary.pdf
